# Supplementary material for: Optimizing Rare Disease Gait Classification through Data Balancing and Generative AI: Insights from Hereditary Cerebellar Ataxia
Source: Sensors (Basel). 2024 Jun 3;24(11):3613. doi: 10.3390/s24113613 (PMC11175240; doi:10.3390/s24113613)
Supplement: Supplementary file 1 [file sensors-24-03613-s001.zip]

Archive with 1 entries (1 files):
- sensors-3027528-supplementary.pdf
